# Supplementary material for: Effects of Pesticides Commonly Used in Avocado on Trichogramma exiguum (Hymenoptera: Trichogrammatidae): A Potential Biological Control Agent for Stenoma catenifer
Source: Insects. 2026 Jul 15;17(7):728. doi: 10.3390/insects17070728 (PMC13411449; doi:10.3390/insects17070728)
Supplement: Supplementary file 1 [file insects-17-00728-s001.zip]

Archive with 1 entries (1 files):
- insects-4422990-supplementary.xlsx
