# Supplementary material for: Effects of Pesticides Commonly Used in Avocado on Trichogramma exiguum (Hymenoptera: Trichogrammatidae): A Potential Biological Control Agent for Stenoma catenifer
Source: Insects. 2026 Jul 15;17(7):728. doi: 10.3390/insects17070728 (PMC13411449; doi:10.3390/insects17070728)
Supplement: Supplementary file 1 [file insects-17-00728-s001.zip › insects-4422990-supplementary.xlsx]

## Sheet: bio_1
#	ID	Treat	No_live_adults	No_dead_1h	No_dead_24h	No_adults_per_vial	mortality_1h_perc	mortality_24h_perc	mortality_1h_Abbott	mortality_24h_Abbott
1	L1	Lambda-cyhalothrin	0	6	16	16	37.5	100	36.4837	100
2	L2	Lambda-cyhalothrin	0	12	42	42	28.5714	100	26.1084	100
3	L3	Lambda-cyhalothrin	0	15	20	20	75	100	74.3151	100
4	L4	Lambda-cyhalothrin	0	5	32	32	15.625	100	13.9031	100
5	L5	Lambda-cyhalothrin	0	1	15	15	6.66667	100	6.61998	100
6	A1	Abamectin	0	1	13	13	7.69231	100	6.19137	100
7	A2	Abamectin	0	2	14	14	14.2857	100	11.33	100
8	A3	Abamectin	0	7	15	15	46.6667	100	45.2055	100
9	A4	Abamectin	0	4	20	20	20	100	18.3673	100
10	A5	Abamectin	0	6	23	23	26.087	100	26.05	100
11	F1	acephate	0	8	23	23	34.7826	100	33.7222	100
12	F2	acephate	0	6	20	20	30	100	27.5862	100
13	F3	acephate	0	9	16	16	56.25	100	55.0514	100
14	F4	acephate	0	3	15	15	20	100	18.3673	100
15	F5	acephate	0	10	19	19	52.6316	100	52.6079	100
16	H1	Hexythiazox	0	0	20	20	0	100	0	100
17	H2	Hexythiazox	0	2	17	17	11.7647	100	8.72211	100
18	H3	Hexythiazox	6	8	14	20	40	70	38.3562	63.0769
19	H4	Hexythiazox	2	6	18	20	30	90	28.5714	86.6667
20	H5	Hexythiazox	2	6	24	26	23.0769	92.3077	23.0384	92.3038
21	M1	metalaxyl	0	3	23	23	13.0435	100	11.6296	100
22	M2	metalaxyl	0	2	28	28	7.14286	100	3.94089	100
23	M3	metalaxyl	0	12	45	45	26.6667	100	24.6575	100
24	M4	metalaxyl	0	6	13	13	23.0769	100	21.5071	100
25	M5	metalaxyl	0	7	47	47	14.8936	100	14.851	100
26	T1	thiophanate	12	4	12	24	16.6667	50	15.3117	38.6792
27	T2	thiophanate	7	4	14	21	19.0476	66.6667	16.2562	61.6519
28	T3	thiophanate	15	2	5	20	10	25	7.53425	7.69231
29	T4	thiophanate	7	4	8	15	26.6667	53.3333	25.1701	37.7778
30	T5	thiophanate	7	8	22	29	27.5862	75.8621	27.55	75.85
31	X1	Azosxystrobin	3	1	12	15	6.66667	80	5.14905	75.4717
32	X2	Azosxystrobin	10	5	9	19	26.3158	47.3684	23.775	39.4504
33	X3	Azosxystrobin	1	3	25	26	11.5385	96.1538	9.11486	95.2663
34	X4	Azosxystrobin	7	0	11	18	0	61.1111	0	48.1481
35	X5	Azosxystrobin	10	6	12	22	27.2727	54.5455	27.2363	54.5227
36	B1	thiabendazole	4	3	10	14	21.4286	71.4286	20.151	64.9596
37	B2	thiabendazole	4	5	13	17	29.4118	76.4706	26.9777	72.9308
38	B3	thiabendazole	4	2	12	16	12.5	75	10.1027	69.2308
39	B4	thiabendazole	4	14	16	20	70	80	69.3878	73.3333
40	B5	thiabendazole	2	3	12	14	21.4286	85.7143	21.3893	85.7071
41	JP1	potassium soap	3	1	30	33	3.0303	90.9091	1.45356	88.8508
42	JP2	potassium soap	0	3	16	16	18.75	100	15.9483	100
43	JP3	potassium soap	1	3	19	20	15	95	12.6712	93.8462
44	JP4	potassium soap	1	1	18	19	5.26316	94.7368	3.32975	92.9825
45	JP5	potassium soap	0	1	19	19	5.26316	100	5.21577	100
46	R1	Paraffinic oil	9	2	19	28	7.14286	67.8571	5.63298	60.5795
47	R2	Paraffinic oil	6	3	14	20	15	70	12.069	65.4867
48	R3	Paraffinic oil	10	6	10	20	30	50	28.0822	38.4615
49	R4	Paraffinic oil	1	2	17	18	11.1111	94.4444	9.29705	92.5926
50	R5	Paraffinic oil	2	0	20	22	0	90.9091	0	90.9045
51	N1	Neemextract	6	1	10	16	6.25	62.5	4.72561	54.0094
52	N1	Neem extract	6	0	20	26	0	76.9231	0	73.4513
53	N3	Neem extract	4	7	18	22	31.8182	81.8182	29.9502	77.6224
54	N4	Neem extract	12	2	20	32	6.25	62.5	4.33673	50
55	N5	Neem extract	1	5	17	18	27.7778	94.4444	27.7416	94.4417
56	B+A1	Bererine & Argemone	9	3	9	18	16.6667	50	15.3117	38.6792
57	B+A2	Bererine & Argemone	6	2	6	12	16.6667	50	13.7931	42.4779
58	B+A3	Bererine & Argemone	4	0	16	20	0	80	0	75.3846
59	B+A4	Bererine & Argemone	8	1	7	15	6.66667	46.6667	4.7619	28.8889
60	B+A5	Bererine & Argemone	3	3	12	15	20	80	19.96	79.99
61	D1	Dispersant	7	5	11	18	1.6	27.7778	0	11.4256
62	D2	Dispersant	0	5	17	17	4.8	29.4118	1.51724	18.7923
63	D3	Dispersant	7	8	18	25	3.25	32	0.599315	16.3077
64	D4	Dispersant	0	5	16	16	3.2	31.25	1.22449	8.33333
65	D5	Dispersant	12	0	9	21	4	16.6667	3.95198	16.625
66	H201	Water	4	10	22	26	1.6	18.4615	0	0
67	H202	Water	3	3	10	13	3.33333	13.0769	0	0
68	H203	Water	8	3	8	16	2.66667	18.75	0	0
69	H204	Water	8	6	16	24	2	25	0	0
70	H205	Water	6	3	12	18	0.05	0.05	0	0

## Sheet: bio_2
ID	treat	rep	num_eggs	black_eggs	parasit_perc	adult_emer	adult_emer_perc
L1	Lambda-cyhalothrin	1	33	27	0.818182	5	0.151515
L2	Lambda-cyhalothrin	2	27	0	0	0	0
L3	Lambda-cyhalothrin	3	30	3	0.1	1	0.0333333
L4	Lambda-cyhalothrin	4	30	0	0	0	0
L5	Lambda-cyhalothrin	5	33	6	0.181818	2	0.0606061
A1	Abamectin	1	33	0	0	0	0
A2	Abamectin	2	30	18	0.6	5	0.166667
A3	Abamectin	3	30	21	0.7	5	0.166667
A4	Abamectin	4	30	9	0.3	3	0.1
A5	Abamectin	5	30	0	0	0	0
R1	Paraffinic oil	1	30	21	0.7	7	0.233333
R2	Paraffinic oil	2	33	24	0.727273	8	0.242424
R3	Paraffinic oil	3	27	0	0	0	0
R4	Paraffinic oil	4	30	0	0	0	0
R5	Paraffinic oil	5	24	3	0.125	1	0.0416667
M1	Metalaxyl	1	30	0	0	0	0
M2	Metalaxyl	2	36	21	0.583333	7	0.194444
M3	Metalaxyl	3	30	27	0.9	9	0.3
M4	Metalaxyl	4	30	30	1	10	0.333333
M5	Metalaxyl	5	30	0	0	0	0
F1	Acephate	1	33	30	0.909091	10	0.30303
F2	Acephate	2	27	15	0.555556	5	0.185185
F3	Acephate	3	30	21	0.7	7	0.233333
F4	Acephate	4	33	0	0	0	0
F5	Acephate	5	33	0	0	0	0
N1	Neem extract	1	36	33	0.916667	11	0.305556
N1	Neem extract	2	30	27	0.9	9	0.3
N3	Neem extract	3	33	33	1	11	0.333333
N4	Neem extract	4	30	18	0.6	6	0.2
N5	Neem extract	5	30	21	0.7	7	0.233333
H1	Hexythiazox	1	30	24	0.8	8	0.266667
H2	Hexythiazox	2	36	0	0	0	0
H3	Hexythiazox	3	30	24	0.8	8	0.266667
H4	Hexythiazox	4	30	18	0.6	6	0.2
H5	Hexythiazox	5	21	6	0.285714	0	0
B1	Thiabendazol	1	30	0	0	0	0
B2	Thiabendazol	2	27	0	0	0	0
B3	Thiabendazol	3	30	0	0	0	0
B4	Thiabendazol	4	30	6	0.2	2	0.0666667
B5	Thiabendazol	5	33	9	0.272727	3	0.0909091
B+A1	Bererine & Argemone	1	30	9	0.3	3	0.1
B+A2	Bererine & Argemone	2	27	12	0.444444	4	0.148148
B+A3	Bererine & Argemone	3	30	21	0.7	7	0.233333
B+A4	Bererine & Argemone	4	30	18	0.6	6	0.2
B+A5	Bererine & Argemone	5	30	0	0	0	0
JP1	potassium soap	1	27	0	0	0	0
JP2	potassium soap	2	30	0	0	0	0
JP3	potassium soap	3	27	0	0	0	0
JP4	potassium soap	4	30	0	0	0	0
JP5	potassium soap	5	30	0	0	0	0
H201	Water	1	30	30	1	10	0.333333
H202	Water	2	30	27	0.9	9	0.3
H203	Water	3	30	30	1	10	0.333333
H204	Water	4	30	30	1	10	0.333333
H205	Water	5	30	27	0.9	9	0.3
